# Supplementary material for: The Transcription Factor FEZF1, a Direct Target of EWSR1-FLI1 in Ewing Sarcoma Cells, Regulates the Expression of Neural-Specific Genes
Source: Cancers (Basel). 2021 Nov 12;13(22):5668. doi: 10.3390/cancers13225668 (PMC8616448; doi:10.3390/cancers13225668)
Supplement: Supplementary file 1 [file cancers-13-05668-s001.zip]

Archive with 2 entries (2 files):
- 210720_Supplementary tables_DEF.xlsx
- cancers-1422052-supplementary.pdf
