# Supplementary material for: The Transcription Factor FEZF1, a Direct Target of EWSR1-FLI1 in Ewing Sarcoma Cells, Regulates the Expression of Neural-Specific Genes
Source: Cancers (Basel). 2021 Nov 12;13(22):5668. doi: 10.3390/cancers13225668 (PMC8616448; doi:10.3390/cancers13225668)
Supplement: Supplementary file 1 [file cancers-13-05668-s001.zip › 210720_Supplementary tables_DEF.xlsx]

## Sheet: Table S1
Table S1: 1674 transcription factors that belong to the Gene Ontology term "DNA binding transcription factor activity" (GO:0003700)
1) All entries for GO:0003700 were retrieved from http://geneontology.org/ (filters homo sapiens + biological process) (2020-03-14) (n=4464)
2) Unique Uniprot Ids were identified (n=1684)
3) Gene symbols were retrieved from Uniprot portal (https://www.uniprot.org/uploadlists/) from unique IDs (n=1684). 1,671 out of 1,684 identifiers from UniProtKB AC/ID were successfully mapped to 1,674 Gene Name IDs. Uniprot IDs not mapped: V9GY48, J3QLW9, D6RAR5, A0A0A6YYI6, A0A087WSZ3, K7ERI5, S4R3F8, H0Y858, A0A0A6YYK5,A0A1W2PRP0, A0A1B0GW55, M0R3H8, V9GYH0
Uniprot ID	Gene ID
P12524	MYCL
Q9NRR1	CYTL1
Q9H6I2	SOX17
Q96MA1	DMRTB1
Q9H6R0	DHX33
Q01201	RELB
O60393	NOBOX
Q6ZN32	ETV3L
O60381	HBP1
Q6ZN18	AEBP2
O60356	NUPR1
O60353	FZD6
B1APH4	ZNF487
Q6P1S2	C3orf33
O60341	KDM1A
Q96LU7	MYRFL
Q9C0J9	BHLHE41
O60304	ZNF500
Q08050	FOXM1
O95409	ZIC2
Q6ZMG9	CERS6
O95416	SOX14
Q06710	PAX8
Q9H5V7	IKZF5
A0A1B0GWH4	HSFX3
Q9NQW5	PRDM7
Q6U7Q0	ZNF322
Q9NQV7	PRDM9
Q9NQV5	PRDM11
P32929	CTH
Q9C0A1	ZFHX2
Q01196	RUNX1
Q9H5Q4	TFB2M
Q96LI6	HSFY1
Q96LI6	HSFY2
P12429	ANXA3
Q01167	FOXK2
Q9H5L6	THAP9
P20264	POU3F3
Q9UPG8	PLAGL2
Q01101	INSM1
Q9H5H4	ZNF768
Q9UNN5	FAF1
Q9C056	NKX6-2
Q96I24	FUBP3
O75398	DEAF1
Q06330	RBPJ
O43829	ZBTB14
O43812	DUX1
P42229	STAT5A
Q5VWQ8	DAB2IP
P32519	ELF1
Q9UJW8	ZNF180
Q9UJU5	FOXD3
Q9UJU2	LEF1
E9PGG2	ANHX
Q16559	TAL2
O43524	FOXO3
Q16539	MAPK14
Q16534	HLF
O43541	SMAD6
P03372	ESR1
P42771	CDKN2A
Q6IA17	SIGIRR
Q16520	BATF
Q16514	TAF12
Q5VWG9	TAF3
Q9UJN7	ZNF391
Q9Y2C9	TLR6
Q9H1E3	NUCKS1
Q9NZI5	GRHL1
Q9H1C0	LPAR5
Q9Y2G1	MYRF
O75676	RPS6KA4
P10828	THRB
P10827	THRA
P10826	RARB
P32121	ARRB2
P32119	PRDX2
Q9UFW8	CGGBP1
Q9Y5X4	NR2E3
Q9Y692	GMEB1
P47902	CDX1
Q16236	NFE2L2
Q9Y651	SOX21
Q04759	PRKCQ
Q04743	EMX2
Q04741	EMX1
Q9Y5R6	DMRT1
Q16254	E2F4
Q9Y5Q3	MAFB
Q04727	TLE4
O95789	ZMYM6
O95786	DDX58
P17544	ATF7
Q9Y5J3	HEY1
Q14995	NR1D2
Q14994	NR1I3
P05771	PRKCB
Q0VG99	MESP2
Q96CX3	ZNF501
O95718	ESRRB
Q14978	NOLC1
O75832	PSMD10
Q6P9G9	ZNF449
Q6P9F5	TRIM40
O43365	HOXA3
O43364	HOXA2
Q14938	NFIX
Q14934	NFATC4
Q96EB6	SIRT1
O43345	ZNF208
Q6SJ96	TBPL2
P42568	MLLT3
Q96FA3	PELI1
Q9Y4A8	NFE2L3
O95997	PTTG1
Q96BT3	CENPT
P32243	OTX2
Q9UHL9	GTF2IRD1
Q9UFF9	CNOT8
O95948	ONECUT2
P49238	CX3CR1
Q8NHW3	MAFA
O95936	EOMES
O95935	TBX18
Q8NHV9	RHOXF1
O75461	E2F6
Q9UHF7	TRPS1
P52742	ZNF135
P52744	ZNF138
Q8NI51	CTCFL
Q8NI38	NFKBID
Q6R2W3	ZBED9
P52747	ZNF143
P52743	ZNF137P
P52741	ZNF134
P52740	ZNF132
P52739	ZNF131
P52738	ZNF140
P52736	ZNF133
O43504	LAMTOR5
P32242	OTX1
P15863	PAX1
Q9HBD1	RC3H2
Q96BH1	RNF25
Q9UI95	MAD2L2
Q9Y473	ZNF175
Q9Y3V2	RWDD3
Q9Y467	SALL2
Q9Y466	NR2E1
P15822	HIVEP1
Q9Y462	ZNF711
Q9Y458	TBX22
Q8NEA6	GLIS3
P62633	CNBP
Q9Y3Q8	TSC22D4
Q96BA8	CREB3L1
Q9Y6Q6	TNFRSF11A
P10276	RARA
P10275	AR
Q8NDY6	BHLHE23
Q9UID6	ZNF639
Q8NDX6	ZNF740
O75081	CBFA2T3
P10244	MYBL2
P10242	MYB
Q14789	GOLGB1
Q14774	HLX
P22413	ENPP1
Q14765	STAT4
O43189	PHF1
O43187	IRAK2
O43186	CRX
P05549	TFAP2A
O75030	MITF
O43167	ZBTB24
Q8NDP4	ZNF439
P0DMV9	HSPA1B
P0DMW2	NLRP2B
P59046	NLRP12
Q9Y2Y9	KLF13
Q96AH8	RAB7B
Q9Y2W7	KCNIP3
Q9Y2V2	CARHSP1
Q9UD57	NKX1-2
Q96AE4	FUBP1
Q9NY43	BARHL2
Q96JY0	MAEL
P17861	XBP1
P49716	CEBPD
P49715	CEBPA
P49711	CTCF
O75955	FLOT1
Q9NPC8	SIX2
Q9NPC7	MYNN
O75132	ZBED4
Q96K83	ZNF521
P82979	SARNP
Q96K62	ZBTB45
Q96K58	ZNF668
Q9Y468	L3MBTL1
Q5VYV0	FOXB2
Q96JN0	LCOR
Q96JM7	L3MBTL3
P59923	ZNF445
Q9H446	RWDD1
Q9NP71	MLXIPL
P0C7M4	RHOXF2B
Q9UM63	PLAGL1
O43316	PAX4
Q9NP08	HMX1
P0DMV8	HSPA1A
O43353	RIPK2
P0DMS9	TMIGD3
P0DMS8	ADORA3
Q9ULM3	YEATS2
P49640	EVX1
P49639	HOXA1
A0A1B0GTS1	HSFX4
P22415	USF1
P10243	MYBL1
O75840	KLF7
Q6BEB4	SP5
Q9UH92	MLX
P20823	HNF1A
Q9Y6Y1	CAMTA1
Q96CK0	ZNF653
Q9Y6X8	ZHX2
P27540	ARNT
Q9Y6X0	SETBP1
Q9UH73	EBF1
P20807	CAPN3
P62987	UBA52
Q9UGU0	TCF20
Q04864	REL
Q9Y6R6	ZNF780B
Q9Y616	IRAK3
Q9Y6Q3	ZFP37
Q9Y5A6	ZSCAN21
Q9Y5B6	PAXBP1
P10589	NR2F1
P10588	NR2F6
O95863	SNAI1
O75381	PEX14
Q5XKR4	OTP
Q8NFW5	DMBX1
P17275	JUNB
Q2QGD7	ZXDC
O75364	PITX3
O75360	PROP1
P49116	NR2C2
P17480	UBTF
O75333	TBX10
O43462	MBTPS2
Q06945	SOX4
O95231	VENTX
Q96NM4	TOX2
Q96NL3	ZNF599
Q9BQA5	HINFP
Q96NJ6	ZFP3
A9YTQ3	AHRR
Q96NG8	ZNF582
Q96NG5	ZNF558
Q9UPT8	ZC3H4
Q9BPY8	HOPX
P54756	EPHA5
Q5T0F9	CC2D1B
Q9BQ70	TCF25
Q9UPM6	LHX6
O60481	ZIC3
O60479	DLX3
P09086	POU2F2
Q96N95	ZNF396
Q9NSC2	SALL1
P09067	HOXB5
Q06889	EGR3
Q9NSA3	CTNNBIP1
O60422	ONECUT3
Q96MU6	ZNF778
Q02779	MAP3K10
Q14142	TRIM14
Q96MR9	ZNF560
O75820	ZNF189
P47928	ID4
Q96IS3	RAX2
Q06455	RUNX1T1
Q9H2Z4	NKX2-4
Q96IR2	ZNF845
Q9H2W2	MIXL1
O43918	AIRE
Q06416	POU5F1B
Q06413	MEF2C
Q9H2S9	IKZF4
Q9UKY1	ZHX1
P59817	ZNF280A
O95785	WIZ
Q9H2P0	ADNP
Q16678	CYP1B1
Q16676	FOXD1
Q16670	ZSCAN26
Q9UKT9	IKZF3
Q16666	IFI16
Q16665	HIF1A
Q16656	NRF1
Q16650	TBR1
Q16649	NFIL3
Q16647	PTGIS
O43435	TBX1
O43439	CBFA2T2
P54274	TERF1
Q9UL17	TBX21
Q16621	NFE2
Q9UKN5	PRDM4
Q16600	ZNF239
O43474	KLF4
Q9H2G9	BLZF1
Q9UKL0	RCOR1
P0C6A0	ZGLP1
P17022	ZNF18
P17026	ZNF22
Q9UKI9	POU2F3
Q9H2C1	LHX5
Q96HZ4	HES6
P52657	GTF2A2
Q14919	DRAP1
O43318	MAP3K7
O43309	ZSCAN12
Q6VUC0	TFAP2E
Q8NFJ8	BHLHE22
P15976	GATA1
P27361	MAPK3
Q9Y4Z2	NEUROG3
Q96CJ1	EAF2
Q96EK4	THAP11
Q9Y4X4	KLF12
Q9Y572	RIPK3
P15923	TCF3
Q96EP0	RNF31
Q9Y543	HES2
P54198	HIRA
P42226	STAT6
P42224	STAT1
O75197	LRP5
P17096	HMGA1
Q8NF99	ZNF397
P10914	IRF1
O95644	NFATC1
O75157	TSC22D2
Q14872	MTF1
Q8NET5	NFAM1
P17040	ZSCAN20
Q14865	ARID5B
Q14863	POU6F1
O95600	KLF8
Q147U1	ZNF846
O43283	MAP3K13
P35548	MSX2
Q13635	PTCH1
Q9HC78	ZBTB20
Q12899	TRIM26
Q12888	TP53BP1
O14920	IKBKB
Q9UPW0	FOXJ3
Q12870	TCF15
P15036	ETS2
Q12857	NFIA
Q12837	POU4F2
Q12824	SMARCB1
P50458	LHX2
Q12800	TFCP2
A6NLW8	DUXA
P02788	LTF
Q969W8	ZNF566
Q02577	NHLH2
Q02575	NHLH1
P25208	NFYB
Q02556	IRF8
O15405	TOX3
O15409	FOXP2
Q9UQL6	HDAC5
Q02548	PAX5
Q02535	ID3
O14896	IRF6
P40145	ADCY8
O14867	BACH1
O14862	AIM2
P35453	HOXD13
P35452	HOXD12
Q969J2	ZKSCAN4
Q9H930	SP140L
Q12778	FOXO1
Q12774	ARHGEF5
Q12772	SREBF2
Q969G2	LHX4
P55318	FOXA3
P55317	FOXA1
P55316	FOXG1
A6NFD8	HELT
Q7Z6K1	THAP5
P23409	MYF6
P78509	RELN
Q9BXG8	SPZ1
P51397	DAP
Q13568	IRF5
Q9BXK1	KLF16
Q494X3	ZNF404
Q9BXL7	CARD11
Q8N680	ZBTB2
Q8N668	COMMD1
P41182	BCL6
P23396	RPS3
Q8N5J4	SPIC
Q92838	EDA
Q9UBK2	PPARGC1A
Q8N5C8	TAB3
Q7Z5J4	RAI1
Q00653	NFKB2
Q8N5A5	ZGPAT
P0CG48	UBC
Q07352	ZFP36L1
Q00613	HSF1
Q00604	NDP
Q7Z5D8	NANOGNB
Q9BYJ4	TRIM34
P41212	ETV6
Q14393	GAS6
O95125	ZNF202
Q14332	FZD2
Q8NA19	L3MBTL4
P05113	IL5
Q02930	CREB5
P05109	S100A8
P05107	ITGB2
Q93009	USP7
Q9UMQ3	BARX2
Q9NQ03	SCRT2
P35869	AHR
Q9NPP4	NLRC4
Q9UMS5	PHTF1
P03971	AMH
Q9UN79	SOX13
Q9UMX1	SUFU
P15336	ATF2
Q96KN3	PKNOX2
P05067	APP
O95096	NKX2-2
O95076	ALX3
Q6SA08	TSSK4
Q9C009	FOXQ1
Q06730	ZNF33A
Q9C019	TRIM15
Q12948	FOXC1
Q9C035	TRIM5
Q9UIH9	KLF15
Q14258	TRIM25
Q14254	FLOT2
Q9NQL9	DMRT3
Q14209	E2F2
Q9HB75	PIDD1
Q00444	HOXC5
Q6VB84	FOXD4L3
Q13886	KLF9
P28698	MZF1
Q9Y330	ZBTB12
P53805	RCAN1
Q8N393	ZNF786
Q8N2W9	PIAS4
O75362	ZNF217
Q8TBK2	SETD6
Q9UMR3	TBX20
Q92908	GATA6
Q7RTV3	ZNF367
Q7RTV0	PHF5A
Q7Z398	ZNF550
Q7RTU5	ASCL5
Q7RTU4	BHLHA9
Q8TF20	ZNF721
Q03936	ZNF92
Q7RTS3	PTF1A
Q05925	EN1
P61978	HNRNPK
P31270	HOXA11
Q92570	NR4A3
Q8N2I2	ZNF619
Q99592	ZBTB18
Q9HBT7	ZNF287
A8K8V0	ZNF785
P51786	ZNF157
Q99697	PITX2
Q13952	NFYC
P63165	SUMO1
P0CJ86	DUX4L3
P0CJ89	DUX4L6
P36894	BMPR1A
Q10587	TEF
Q10586	DBP
Q8N9L1	ZIC4
P23771	GATA3
P23769	GATA2
P23760	PAX3
P23759	PAX7
Q9NX45	SOHLH2
Q9NWS9	ZNF446
O14529	CUX2
Q9NX63	CHCHD3
Q9NX65	ZSCAN32
Q01826	SATB1
O14503	BHLHE40
Q8N9B5	JMY
Q9GZX5	ZNF350
Q9GZZ0	HOXD1
Q96S65	CSRNP1
Q9P2Z0	THAP10
Q86VP1	TAX1BP1
Q9P2Y4	ZNF219
A0AVK6	E2F8
Q8N8Y5	ZFP41
A6NHT5	HMX3
Q8N988	ZNF557
A6NI15	MSGN1
Q9P2R6	RERE
Q6ZSZ6	TSHZ1
P56693	SOX10
Q96SC8	DMRTA2
O14495	PLPP3
Q9P2K8	EIF2AK4
Q8N8L2	ZNF491
Q86VX2	COMMD7
Q8N8G2	VGLL2
Q00978	IRF9
Q07687	DLX2
Q13342	SP140
Q9BVG3	TRIM62
Q92858	ATOH1
Q9BVI4	NOC4L
Q9P1Z0	ZBTB4
Q96T92	INSM2
P21506	ZNF10
Q8WY91	THAP4
Q99608	NDN
Q99612	KLF6
P01019	AGT
P62979	RPS27A
Q8WXT5	FOXD4L4
Q99653	CHP1
Q8WY36	BBX
Q05516	ZBTB16
Q05513	PRKCZ
Q99684	GFI1
Q99687	MEIS3
P31749	AKT1
Q15797	SMAD1
Q15796	SMAD2
Q15788	NCOA1
Q15784	NEUROD2
Q15776	ZKSCAN8
Q15759	MAPK11
Q63HK3	ZKSCAN2
Q15750	TAB1
O76024	WFS1
Q15744	CEBPE
A0A2Z4LIS9	FOXO3B
P41970	ELK3
Q15723	ELF2
Q15714	TSC22D1
Q5TC79	ZBTB37
P43694	GATA4
Q14202	ZMYM3
P35789	ZNF93
P60900	PSMA6
P19419	ELK1
P40426	PBX3
P40425	PBX2
P40424	PBX1
Q9NR48	ASH1L
Q6QHK4	FIGLA
P35716	SOX11
P35713	SOX18
P35712	SOX6
P35711	SOX5
P19474	TRIM21
Q9UNY5	ZNF232
Q9NR83	SLC2A4RG
Q6P280	ZNF529
Q9NQX0	PRDM6
P45984	MAPK9
P45983	MAPK8
P25490	YY1
Q9C0K0	BCL11B
Q6ZN28	MACC1
P58012	FOXL2
Q96LW9	ZSCAN31
Q6P1N0	CC2D1A
Q14188	TFDP2
Q14186	TFDP1
Q9NRE2	TSHZ2
Q6ZN79	ZNF705A
O60861	GAS7
Q14145	KEAP1
Q14134	TRIM29
Q09472	EP300
O15226	NKRF
Q14119	VEZF1
Q14116	IL18
Q14114	LRP8
P35680	HNF1B
Q9UP38	FZD1
Q9NRP7	STK36
Q9NS37	CREBZF
P15173	MYOG
P15172	MYOD1
P35638	DDIT3
Q12986	NFX1
Q8HWS3	RFX6
P08047	SP1
P01308	INS
P43489	TNFRSF4
Q8N1L9	BATF2
Q8N1H7	SIX6OS1
P51815	ZNF75D
Q9HCU9	BRMS1
Q8N0Z2	ABRA
Q8N0Y2	ZNF444
P28482	MAPK1
Q8N196	SIX5
P01270	PTH
O75469	NR1I2
Q8N143	BCL6B
Q8N108	MIER1
Q8N100	ATOH7
Q99459	CDC5L
P43354	NR4A2
Q92750	TAF4B
Q92753	RORB
Q92754	TFAP2C
P13378	HOXD8
Q8N883	ZNF614
Q8N7U7	TPRX1
Q02086	SP2
Q02080	MEF2B
Q02078	MEF2A
O00110	OVOL3
P08651	NFIC
Q8N7R0	NANOGP1
P08631	HCK
Q03181	PPARD
Q9HBZ2	ARNT2
A6NGH7	CCDC160
Q4G112	HSF5
Q96IT1	ZNF496
A6NGD5	ZSCAN5C
Q8N7G0	POU5F2
P23511	NFYA
P23510	TNFSF4
P18850	ATF6
P18848	ATF4
P18847	ATF3
P18846	ATF1
P78414	IRX1
P78424	POU6F2
Q3MJ62	ZSCAN23
A6NFQ7	DPRX
O00206	TLR4
O95619	YEATS4
Q9NZI7	UBP1
P80511	S100A12
Q86WV6	STING1
Q9NZL3	ZNF224
P23497	SP100
P55345	PRMT2
Q9P0K8	FOXJ2
Q7Z6R9	TFAP2D
P57086	SCAND1
P57082	TBX4
P57078	RIPK4
P57073	SOX8
P57059	SIK1
Q9BRJ9	MESP1
P41225	SOX3
P41235	HNF4A
Q02447	SP3
Q02446	SP4
O15519	CFLAR
P35398	RORA
O14788	TNFSF11
O14770	MEIS2
A6NKF2	ARID3C
P04054	PLA2G1B
O14709	ZNF197
Q01658	DR1
P09629	HOXB7
P09630	HOXC6
P50222	MEOX2
P50221	MEOX1
Q13077	TRAF1
P50219	MNX1
Q86UP3	ZFHX4
P13682	ZNF35
P14316	IRF2
A6NJT0	UNCX
P60484	PTEN
Q02386	ZNF45
P13631	RARG
A6NK06	ACOD1
Q02363	ID2
P28358	HOXD10
P28356	HOXD9
Q03924	ZNF117
Q15319	POU4F3
P01116	KRAS
P01106	MYC
Q99543	DNAJC2
Q8TF32	ZNF431
P43268	ETV4
Q8TF47	ZFP90
Q92833	JARID2
Q8WYP5	AHCTF1
Q99576	TSC22D3
Q99583	MNT
Q99593	TBX5
Q99594	TEAD3
Q8WYN3	CSRNP3
Q9Y4K3	TRAF6
Q92886	NEUROG1
P18075	BMP7
O15535	ZSCAN9
P11309	PIM1
P11308	ERG
Q15853	USF2
P21333	FLNA
P21580	TNFAIP3
Q8WYA1	ARNTL2
Q33E94	RFX4
O94874	UFL1
P48742	LHX1
Q63HK5	TSHZ3
Q5TGS1	HES3
Q53GL7	PARP10
Q7KZ85	SUPT6H
Q99835	SMO
Q99836	MYD88
Q53GI3	ZNF394
Q14190	SIM2
Q8WW38	ZFPM2
Q99856	ARID3A
P01100	FOS
Q99828	CIB1
Q99853	FOXB1
P58753	TIRAP
Q99814	EPAS1
Q99811	PRRX2
Q15596	NCOA2
Q8WVJ9	TWIST2
P28324	ELK4
Q15583	TGIF1
P28347	TEAD1
Q15562	TEAD2
Q15561	TEAD4
P16989	YBX3
Q15554	TERF2
P85037	FOXK1
Q15543	TAF13
P06702	S100A9
Q5TA89	HES5
P41743	PRKCI
P16591	FER
P48443	RXRG
P17481	HOXB8
P48436	SOX9
P48431	SOX2
O00635	TRIM38
Q99788	CMKLR1
Q8WUU5	GATAD1
Q8WUU4	ZNF296
Q99750	MDFI
Q99743	NPAS2
Q99742	NPAS1
Q99732	LITAF
Q99729	HNRNPAB
Q8WUQ7	CACTIN
Q05215	EGR4
Q99717	SMAD5
Q15306	IRF4
O00482	NR5A2
O94983	CAMTA2
O00470	MEIS1
O94972	TRIM37
O00463	TRAF5
P16383	GCFC2
Q3SY56	SP6
Q8TEY5	CREB3L4
O94916	NFAT5
Q8IZ40	RCOR2
Q99581	FEV
P53779	MAPK10
Q92826	HOXB13
Q8TF39	ZNF483
Q8IYM9	TRIM22
Q92800	EZH1
P31277	HOXD11
P31276	HOXC13
P31275	HOXC12
P31274	HOXC9
P31273	HOXC8
P31271	HOXA13
P31269	HOXA9
P31268	HOXA7
P31267	HOXA6
P31260	HOXA10
P08151	GLI1
Q8IYI8	ZNF440
P31249	HOXD3
Q8IYH5	ZZZ3
Q86YN6	PPARGC1B
Q9UQ80	PA2G4
O96028	NSD2
Q9UPW6	SATB2
Q15270	NKX1-1
O96006	ZBED1
O96004	HAND1
Q8IYA7	MKX
P61968	LMO4
Q86X95	CIR1
Q13951	CBFB
Q13950	RUNX2
Q8IX15	HOMEZ
Q8IX07	ZFPM1
Q9HCK0	ZBTB26
Q86X55	CARM1
Q8TD23	ZNF675
Q9UIG8	SLCO3A1
P51532	SMARCA4
Q8IWI9	MGA
Q86WP2	GPBP1
P51504	ZNF80
Q9UII5	ZNF107
Q9H0D2	ZNF541
P26367	PAX6
Q9HCC6	HES4
Q5H9I0	TFDP3
Q86WI3	NLRC5
P14923	JUP
P14921	ETS1
Q15048	LRRC14
Q02962	PAX2
Q8WYK2	JDP2
O00182	LGALS9
P0CG47	UBB
P0CG40	SP9
P41223	BUD31
P41221	WNT5A
Q9HBU1	BARX1
Q8IVW6	ARID3B
P41217	CD200
P08048	ZFY
Q99990	VGLL1
Q6FHJ7	SFRP4
Q9Y6K9	IKBKG
Q15475	SIX1
Q15466	NR0B2
Q15465	SHH
Q8WXC3	PYDC1
A0A1W2PQ73	ERFL
P48382	RFX5
P48380	RFX3
Q15406	NR6A1
P48378	RFX2
Q9Y6Q9	NCOA3
O00570	SOX1
Q53ET0	CRTC2
P36956	SREBF1
Q92988	DLX4
Q92985	IRF7
Q92974	ARHGEF2
Q05195	MXD1
Q8IZQ8	MYOCD
P63272	SUPT4H1
Q92949	FOXJ1
Q8WTV1	THAP3
Q00056	HOXA4
Q00059	TFAM
Q8IZM8	ZNF654
P51843	NR0B1
A0A1W2PPF3	DUXB
Q92905	COPS5
O00141	SGK1
Q56P42	PYDC2
Q9HC44	GPBP1L1
Q8TBZ8	ZNF564
P0CG00	ZSCAN5DP
Q13887	KLF5
Q9HC29	NOD2
Q8TC84	FANK1
P36508	ZNF76
Q7Z353	HDX
Q6RFH8	DUX4L9
P04637	TP53
Q7RTS1	BHLHA15
P04629	NTRK1
P04628	WNT1
Q7RTU0	TCF24
Q7RTU1	TCF23
Q7RTU3	OLIG3
Q7RTU7	SCX
P51449	RORC
Q9HBH7	BEX1
Q58G82	SYT14P1
Q86W11	ZSCAN30
Q8IVH2	FOXP4
Q9HBE1	PATZ1
Q8TBJ5	FEZF2
P14859	POU2F1
A8MYZ6	FOXO6
Q8TBC5	ZSCAN18
Q86VE0	MYPOP
Q8TBB0	THAP6
P41162	ETV3
P41161	ETV5
A8MZ59	LEUTX
P41143	OPRD1
P41134	ID1
Q9HAV5	EDA2R
Q8IUX7	AEBP1
P56915	GSC
Q92481	TFAP2B
Q8TAX0	OSR1
Q86UZ6	ZBTB46
Q9BYN7	ZNF341
Q8N4W9	ZNF808
P13056	NR2C1
O00409	FOXN3
P55197	MLLT10
Q7Z591	AKNA
Q6N043	ZNF280D
A2RU54	HMX2
P11831	SRF
Q00577	PURA
Q7Z4G1	COMMD6
Q2TAL8	QRICH1
O00744	WNT10B
Q8N3X6	LCORL
P01584	IL1B
A6NCS4	NKX2-6
O94993	SOX30
Q86UQ0	ZNF589
Q9BZS1	FOXP3
P28702	RXRB
Q9Y2G2	CARD8
P43699	NKX2-1
Q03828	EVX2
Q8IXZ3	SP8
Q8IXZ2	ZC3H3
O00358	FOXE1
O94850	DDN
O94842	TOX4
O00327	ARNTL
O00321	ETV2
Q8IXT2	DMRTC2
O00308	WWP2
Q92766	RREB1
P51692	STAT5B
P16220	CREB1
Q92731	ESR2
Q99453	PHOX2B
Q8TDQ0	HAVCR2
Q3T8J9	GON4L
Q8TE12	LMX1A
Q86Y34	ADGRG3
P51617	IRAK1
P51608	MECP2
Q8IXF0	NPAS3
P58304	VSX2
Q8N187	CARF
P47992	XCL1
P52954	LBX1
P84550	SKOR1
P86452	ZBED6
Q05481	ZNF91
Q99958	FOXC2
Q99941	ATF6B
Q99929	ASCL2
P11161	EGR2
Q9Y5R5	DMRT2
Q15699	ALX1
Q15697	ZNF174
Q15672	TWIST1
O75603	GCM2
Q9Y603	ETV7
Q15628	TRADD
Q96QR8	PURB
P06400	RB1
Q8WWB7	GLMP
Q99801	NKX3-1
Q01973	ROR1
Q9BZR9	TRIM8
Q8TAK6	OLIG1
Q6PML9	SLC30A9
Q8IUE1	TGIF2LX
Q8IUE0	TGIF2LY
Q8TAI7	RHEBL1
Q8IUD2	ERC1
P55347	PKNOX1
Q6DJT9	PLAG1
Q8IUC6	TICAM1
Q9BZM3	GSX2
Q9BZL6	PRKD2
Q9BZI1	IRX2
Q86UE4	MTDH
Q86UD4	ZNF329
Q9BZE3	BARHL1
Q9BZE0	GLIS2
O60260	PRKN
Q6NUN9	ZNF746
Q9UJQ4	SALL4
Q8IU89	CERS3
Q8IU85	CAMK1D
O14593	RFXANK
Q5SXM2	SNAPC4
Q99081	TCF12
Q7Z4V0	ZNF438
Q9BYV9	BACH2
P78426	NKX6-1
P78423	CX3CL1
Q9BYU1	PBX4
P78415	IRX3
P78413	IRX4
P78412	IRX6
P78411	IRX5
P46531	NOTCH1
P14653	HOXB1
P14652	HOXB2
P14651	HOXB3
P13349	MYF5
Q86TJ5	ZNF554
Q86TJ2	TADA2B
Q9BRU2	TCEAL7
Q08211	DHX9
Q6PF04	ZNF613
Q08209	PPP3CA
Q9BS31	ZNF649
Q9BRR0	ZKSCAN3
Q6XYB7	LBX2
O60682	MSC
O60675	MAFK
O60674	JAK2
Q9BRP0	OVOL2
O60663	LMX1B
Q9H8Y1	VRTN
Q96P20	NLRP3
A8MQ14	ZNF850
P12757	SKIL
P12755	SKI
P19484	TFEB
P98177	FOXO4
Q96A61	TRIM52
Q5T1N1	AKNAD1
P98168	ZXDA
P98161	PKD1
Q9NU39	FOXD4L1
A0PJY2	FEZF1
Q2VWA4	SKOR2
Q9UJV3	MID2
Q9UQR1	ZNF148
Q9UQR0	SCML2
Q9BQY4	RHOXF2
Q9UJV8	PURG
Q9BR84	ZNF559
Q9BQW3	EBF4
Q9NR55	BATF3
P54845	NRL
Q9UQM7	CAMK2A
P54821	PRRX1
Q96NZ1	FOXN4
O60565	GREM1
Q9NR96	TLR9
Q96NX9	DACH2
O60548	FOXD2
P81133	SIM1
O60519	CREBL2
Q13461	FOXE3
Q9NZR4	VSX1
Q13422	IKZF1
Q9BWX5	GATA5
Q9BWW7	SCRT1
Q13404	UBE2V1
Q6PJQ5	FOXR2
Q9NZI6	TFCP2L1
Q6ZV50	RFX8
P61296	HAND2
Q9NZC4	EHF
Q03164	KMT2A
Q6PJG2	MIDEAS
P61244	MAX
O14813	PHOX2A
Q03135	CAV1
A8MV65	VGLL3
O15499	GSC2
O15496	PLA2G10
Q03112	MECOM
Q03111	MLLT1
Q9BWF2	TRAIP
Q7Z7L9	ZSCAN2
P56524	HDAC4
A8MXY4	ZNF99
O15455	TLR3
P04198	MYCN
P04156	PRNP
P04150	NR3C1
Q13360	ZNF177
Q13351	KLF1
Q01954	BNC1
Q6PIV2	FOXR1
Q96RU8	TRIB1
P09544	WNT2
Q96RT1	ERBIN
O60902	SHOX2
Q96S42	NODAL
P09525	ANXA4
A8MT65	ZNF891
Q9BUG6	ZSCAN5A
Q9GZW5	SCAND2P
Q9GZV8	PRDM14
O15266	SHOX
Q9GZU2	PEG3
P24468	NR2F2
Q9GZT9	EGLN1
P19793	RXRA
Q96RK0	CIC
Q96RJ6	FERD3L
Q8N184	ZNF567
Q96RI1	NR1H4
O15209	ZBTB22
Q13163	MAP2K5
Q9GZN2	TGIF2
Q96RE9	ZNF300
Q13133	NR1H3
Q9NX02	NLRP2
Q13129	RLF
Q13127	REST
Q13118	KLF10
Q13114	TRAF3
Q66K89	E4F1
Q13106	ZNF154
Q13105	ZBTB17
Q5T4F7	SFRP5
P02786	TFRC
Q9BTP6	ZBED2
P29965	CD40LG
O60858	TRIM13
O60826	CCDC22
O60806	TBX19
Q96QS3	ARX
P56270	MAZ
O15198	SMAD9
O15178	TBXT
O15162	PLSCR1
P12980	LYL1
O15156	ZBTB7B
Q9NVW2	RLIM
Q9NVV9	THAP1
O15119	TBX3
O15111	CHUK
O15105	SMAD7
Q01664	TFAP4
Q13049	TRIM32
P19622	EN2
Q13029	PRDM2
Q9H4Q4	PRDM12
Q9BT81	SOX7
Q9UN86	G3BP2
Q6ZR52	ZNF493
Q9BT49	THAP7
Q2VY69	ZNF284
Q6ZQN5	FOXI2
Q9BYM8	RBCK1
P09919	CSF3
Q68G74	LHX8
Q9BYE7	PCGF6
Q9BYE0	HES7
P56704	WNT3A
Q13563	PKD2
Q13562	NEUROD1
Q13546	RIPK1
P78367	NKX3-2
Q9BXX3	ANKRD30A
P78347	GTF2I
Q13516	OLIG2
Q9BXW9	FANCD2
Q8N5P1	ZC3H8
P78337	PITX1
P78325	ADAM8
Q08828	ADCY1
Q86T24	ZBTB33
Q8N653	LZTR1
Q6ZW49	PAXIP1
Q6NSZ9	ZSCAN25
Q8N693	ESX1
Q9BXM7	PINK1
P09874	PARP1
Q6NSW7	NANOGP8
P61371	ISL1
A0A0U1RQI7	KLF18
Q9BXL6	CARD14
Q6NT76	HMBOX1
Q2M1V0	ISX
Q68DE3	USF3
P14373	TRIM27
Q9P243	ZFAT
Q9BW11	MXD3
Q96SZ4	ZSCAN10
Q9NYD6	HOXC10
Q9NYB0	TERF2IP
Q9NYA1	SPHK1
P14317	HCLS1
Q03060	CREM
Q03052	POU3F1
O14901	KLF11
Q96ST3	SIN3A
Q2M1K9	ZNF423
Q9BVI0	PHF20
Q96SR6	ZNF382
P61129	ZC3H6
Q96SQ7	ATOH8
O15391	YY2
Q03014	HHEX
O14948	TFEC
P09601	HMOX1
O15370	SOX12
O15360	FANCA
O14978	ZNF263
O15350	TP73
Q5T619	ZNF648
Q5T601	ADGRF1
Q13285	NR5A1
Q01892	SPIB
Q9P2F9	ZNF319
Q7RTR2	NLRC3
P04040	CAT
Q01860	POU5F1
A8MTJ6	FOXI3
Q96SF7	TBX15
P19838	NFKB1
Q01851	POU4F1
Q9UJ78	ZMYM5
Q68CJ9	CREB3L3
A6NNA5	DRGX
Q12968	NFATC3
Q12952	FOXL1
Q12951	FOXI1
Q12950	FOXD4
Q9P2K3	RCOR3
Q12947	FOXF2
Q12946	FOXF1
Q12933	TRAF2
P50553	ASCL1
P50549	ETV1
P50548	ERF
Q12901	ZNF155
P50539	MXI1
P30048	PRDX3
Q6P0N0	MIS18BP1
A6NMT0	DBX1
A6NN14	ZNF729
Q6XD76	ASCL4
O15353	FOXN1
Q15173	PPP2R5B
Q15170	TCEAL1
Q8TDD2	SP7
Q15139	PRKD1
Q6ISB3	GRHL2
Q6UUV9	CRTC1
Q6UUV7	CRTC3
Q15109	AGER
Q9HD90	NEUROD4
O00287	RFXAP
Q03701	CEBPZ
Q8IWY8	ZSCAN29
O00268	TAF4
O00255	MEN1
Q9HCS4	TCF7L1
O00221	NFKBIE
A8MTQ0	NOTO
Q8TD94	KLF14
Q8IWS0	PHF6
Q92670	ZNF75CP
Q99626	CDX2
P43405	SYK
Q99623	PHB2
P58546	MTPN
Q99607	ELF4
P31314	TLX1
P01375	TNF
Q3SYB3	FOXD4L6
Q8IZC4	RTKN2
Q03989	ARID5A
Q15365	PCBP1
P17535	JUND
Q3C1V8	BSX
P0CJ90	DUX4L7
P0CJ88	DUX4L5
P0CJ87	DUX4L4
P0CJ85	DUX4L2
Q15329	E2F5
Q03938	ZNF90
Q03933	HSF2
Q03923	ZNF85
Q92769	HDAC2
Q99496	RNF2
Q99497	PARK7
P11474	ESRRA
P11473	VDR
Q8TE85	GRHL3
Q92786	PROX1
Q15973	ZNF124
P18146	EGR1
P06748	NPM1
Q05066	SRY
P06733	ENO1
P06401	PGR
Q15937	ZNF79
Q15935	ZNF77
P08F94	PKHD1
P53567	CEBPG
Q15929	ZNF56
Q96BR1	SGK3
Q15916	ZBTB6
Q15915	ZIC1
Q86YH2	ZNF280B
Q15911	ZFHX3
Q15910	EZH2
P53539	FOSB
P21675	TAF1
Q96C55	ZNF524
Q2KHR2	RFX7
P28360	MSX1
Q5SVZ6	ZMYM1
Q86SE9	PCGF5
O14753	OVOL1
O14771	ZNF213
Q9NZV7	ZIM2
Q9BXA9	SALL3
Q13487	SNAPC2
Q13485	SMAD4
O15525	MAFG
O15522	NKX2-8
Q13478	IL18R1
Q9UL49	TCFL5
O15516	CLOCK
P24723	PRKCH
Q13469	NFATC2
O43298	ZBTB43
Q9P2K5	MYEF2
Q9ULV5	HSF4
Q13207	TBX2
Q5T5D7	ZNF684
Q96RY5	CRAMP1
P61088	UBE2N
O60925	PFDN1
P08235	NR3C2
Q8IUM7	NPAS4
Q3KNW1	SNAI3
Q3KNV8	PCGF3
P55055	NR1H2
Q8TAU0	NKX2-3
Q7Z434	MAVS
Q8IUR6	CREBRF
Q8N3F0	MTURN
Q7Z3K6	MIER3
Q9HB58	SP110
Q9HAP2	MLXIP
Q13761	RUNX3
P36402	TCF7
Q9BZY9	TRIM31
Q6IQ32	ADNP2
Q6IQ21	ZNF770
P78545	ELF3
P78543	BTG2
Q9HAH1	ZNF556
Q86UQ8	NFE4
P17676	CEBPB
Q5JUK2	SOHLH1
Q96HY6	DDRGK1
Q9UBG7	RBPJL
Q9H2A3	NEUROG2
P22301	IL10
O43889	CREB3
P10909	CLU
Q9UKD1	GMEB2
O75717	WDHD1
Q9UMN6	KMT2B
P20393	NR1D1
Q9NPH3	IL1RAP
Q9NPG3	UBN1
Q9H4B6	SAV1
P37275	ZEB1
P10075	GLI4
P10074	ZBTB48
P10073	ZSCAN22
P10071	GLI3
P10070	GLI2
O95365	ZBTB7A
P57721	PCBP3
O95343	SIX3
P37231	PPARG
A0A087WUU8	ZNF724
Q14587	ZNF268
Q14586	ZNF267
Q14584	ZNF266
Q14582	MXD4
Q9UBG3	CRNN
Q9NYJ8	TAB2
Q9UBD0	HSFX1
Q9UBD0	HSFX2
Q14549	GBX1
Q14541	HNF4G
Q9UBC1	NFKBIL1
Q9UBC0	ONECUT1
P84022	SMAD3
P29375	KDM5A
Q14527	HLTF
Q14526	HIC1
P40763	STAT3
P05305	EDN1
P22670	RFX1
Q5EG05	CARD16
P20265	POU3F2
Q9UL36	ZNF236
Q9UKS7	IKZF2
Q49AG3	ZBED5
Q9UL58	ZNF215
Q9UL68	MYT1L
P20226	TBP
Q8NBF1	GLIS1
Q9H334	FOXP1
Q9UKW6	ELF5
Q70SY1	CREB3L2
P62380	TBPL1
Q49AA0	ZFP69
Q96J02	ITCH
Q8NBB4	ZSCAN1
Q96IQ9	ZNF414
P57682	KLF3
Q9H2X6	HIPK2
P62328	TMSB4X
Q96IU2	ZBED3
P25791	LMO2
Q04206	RELA
Q9Y2P7	ZNF256
Q9Y2P0	ZNF835
P62508	ESRRG
Q9Y2N7	HIF3A
P0C7X2	ZNF688
O95475	SIX6
Q9Y2L8	ZKSCAN5
P30626	SRI
O60315	ZEB2
P25963	NFKBIA
Q8ND82	ZNF280C
P25942	CD40
Q5D1E8	ZC3H12A
Q14653	IRF3
Q96T25	ZIC5
Q9Y2D1	ATF5
Q9UJL9	ZFP69B
Q96HA7	TONSL
Q96A47	ISL2
P40879	SLC26A3
P05412	JUN
Q8NCN2	ZBTB34
Q9UK13	ZNF221
Q9UK33	ZNF580
P15692	VEGFA
Q9UBX2	DUX4
Q9UBX0	HESX1
Q9UBW7	ZMYM2
Q9Y297	BTRC
Q5HYR2	DMRTC1
Q5HYR2	DMRTC1B
O43422	THAP12
P52630	STAT2
Q149M9	NWD1
Q3B8N5	PROX2
Q9Y5W3	KLF2
P28069	POU1F1
P16671	CD36
O00716	E2F3
O00712	NFIB
P49407	ARRB1
P17542	TAL1
O75444	MAF
O75626	PRDM1
O43763	TLX2
P17509	HOXB6
P52952	NKX2-5
P52951	GBX2
Q9P2E3	ZNFX1
P52945	PDX1
Q9H0W7	THAP2
P52926	HMGA2
O43711	TLX3
Q9H175	CSRNP2
O95947	TBX6
Q9H165	BCL11A
Q9H161	ALX4
Q9Y2V3	RAX
Q9UIW0	VAX2
Q9Y2X9	ZNF281
O95999	BCL10
Q9H116	GZF1
Q9Y2Y4	ZBTB32
Q9UIU6	SIX4
P20719	HOXA5
Q5JT82	KLF17
P20749	BCL3
Q5VVJ2	MYSM1
P42681	TXK
Q96GC6	ZNF274
Q96AV8	E2F7
Q9H0E9	BRD8
P05362	ICAM1
O60284	ST18
O60281	ZNF292
Q9UNG2	TNFSF18
Q9NQC7	CYLD
O60248	SOX15
P17947	SPI1
Q9NQB0	TCF7L2
Q9H4Z2	ZNF335
H3BNR1	BORCS8-MEF2B
Q32MZ4	LRRFIP1
Q9H4X1	RGCC
Q9H4W6	EBF3
Q9H582	ZNF644
O14627	CDX4
Q9NQ87	HEYL
Q9H4T2	ZSCAN16
Q9H4S2	GSX1
Q9NQ69	LHX9
Q01094	E2F1
Q9H4Q3	PRDM13
Q9H4P4	RNF41
Q9NQ33	ASCL3
Q32MQ0	ZNF750
Q5VZL5	ZMYM4
Q9UN30	SCML1
Q16832	DDR2
Q9P0L1	ZKSCAN7
Q9H4I2	ZHX3
Q96NK8	NEUROD6
O95256	IL18RAP
O95251	KAT7
O95238	SPDEF
Q14494	NFE2L1
O95218	ZRANB2
Q06546	GABPA
Q06547	GABPB1
Q8NB50	ZFP62
Q9H3D4	TP63
Q14469	HES1
O95201	ZNF205
P22736	NR4A1
P05231	IL6
Q8NAP8	ZBTB8B
Q8NB15	ZNF511
Q8NAP3	ZBTB38
Q96JB5	CDK5RAP3
P49910	ZNF165
Q9NQX1	PRDM5
Q8NAM6	ZSCAN4
P67809	YBX1
Q9UHV7	MED13
P12525	MYCLP1
Q9ULV1	FZD4
Q9UM73	ALK
Q9NP62	GCM1
Q9NP66	HMG20A
Q9ULX9	MAFF
Q9ULZ3	PYCARD
Q96JS3	PGBD1
Q5VZB9	DMRTA1
O60603	TLR2
B7Z6K7	ZNF814
Q8NA92	THAP8
O75593	FOXH1
O75582	RPS6KA5
O75581	LRP6
P17483	HOXB4
P17482	HOXB9
P49335	POU3F4
P47974	ZFP36L2
P10721	KIT
O75541	ZNF821
Q06187	BTK
O43680	TCF21
O43670	ZNF207
O43638	FOXS1
O43623	SNAI2
Q5VV67	PPRC1
Q5VV52	ZNF691
P32314	FOXN2
Q5VV16	FOXD4L5
Q96PT4	DUX3
Q96PT3	DUX5
P56179	DLX6
P56178	DLX5
P56177	DLX1
O15090	ZNF536
Q96Q05	TRAPPC9
Q96PN7	TRERF1
P24278	ZBTB25
O15062	ZBTB5
Q5SQQ9	VAX1
Q9H9S0	NANOG
O15015	ZNF646
P19544	WT1
P19532	TFE3
Q01543	FLI1
P19525	EIF2AK2
Q01538	MYT1
A6NJL1	ZSCAN5B
P55771	PAX9
O14686	KMT2D
Q9HAK2	EBF2
A6NJG6	ARGFX
O14641	DVL2
P35232	PHB
P35227	PCGF2
P35222	CTNNB1
Q07869	PPARA
Q13148	TARDBP
Q13188	STK3
Q9BTL4	IER2
A6NJ46	NKX6-3
Q9BU19	ZNF692
P17038	ZNF43
P17036	ZNF3
P17032	ZNF37A
P17029	ZKSCAN1
P17028	ZNF24
P17024	ZNF20
P17023	ZNF19
P17010	ZFX
Q8NEP9	ZNF555
O75971	SNAPC5
Q9Y4C1	KDM3A
O43248	HOXC11
Q96BR6	ZNF669
Q14814	MEF2D
Q96BN8	OTULIN
Q9UI36	DACH1
P15884	TCF4
Q9UDY8	MALT1
Q9Y261	FOXA2
Q9Y250	LZTS1
Q9UBR4	LHX3
Q9Y242	TCF19
Q9Y239	NOD1
Q9UBP5	HEY2
Q9Y222	DMTF1
Q9UC07	ZNF69
Q9UC06	ZNF70
Q6ZNH5	ZNF497
P09017	HOXC4
P09016	HOXD4
Q96N20	ZNF75A
Q6ZNG2	DBX2
Q6ZNG1	ZNF600
Q6ZNG0	ZNF620
Q5EBL2	ZNF628
P15407	FOSL1
P15408	FOSL2
Q96MM3	ZFP42
Q6ZNB6	NFXL1

## Sheet: Table S2
Table S2: Transcription factors/(co)regulators downregulated upon EWSR1-FLI1 knockdown in A673/TR/shEF cells (correlated with EWSR1-FLI1 expression) (DESEQ analysis. Log2 fold change <-1, adjusted p-value <0.05)
GeneName	baseMean	log2FoldChange	pvalue	padj	status
FEZF1	344.301	-4.07923	6.05534e-48	5.1568e-45	OK
ARX	161.723	-3.63028	3.71448e-22	4.66715e-20	OK
BHLHE22	110.377	-3.43227	1.5094e-23	2.12272e-21	OK
PRKCB	3137.8	-2.91052	1.2494e-25	2.03745e-23	OK
FEV	17.7276	-2.899	5.1862e-08	1.0433e-06	OK
POU1F1	639.045	-2.7387	9.80344e-20	9.69529e-18	OK
KLF15	113.964	-2.67037	6.73501e-19	6.1453e-17	OK
NR0B1	253.286	-2.5216	1.446e-13	6.50023e-12	OK
E2F2	192.626	-2.48401	9.10166e-22	1.08999e-19	OK
POU4F1	189.261	-2.38912	4.5911e-18	3.72365e-16	OK
BCL11B	882.236	-2.37292	1.43028e-29	3.09162e-27	OK
TOX2	90.0399	-2.28071	8.07811e-12	2.88647e-10	OK
POU3F1	162.911	-2.17507	2.26483e-15	1.28584e-13	OK
SOX1	16.5254	-2.14361	3.69627e-05	0.000389647	OK
BARHL2	77.5001	-2.02523	7.13418e-10	1.93901e-08	OK
CARD11	86.2768	-1.94716	5.16478e-09	1.25073e-07	OK
IL1RAP	3369.58	-1.93723	1.70431e-21	1.9943e-19	OK
MYB	198.099	-1.93109	5.52874e-14	2.61517e-12	OK
ALX4	995.793	-1.87607	3.13177e-10	9.02386e-09	OK
PEG3	479.911	-1.8401	3.31063e-12	1.23176e-10	OK
ETS2	512.567	-1.81876	4.50713e-12	1.66081e-10	OK
E2F1	214.017	-1.78396	4.02451e-11	1.3267e-09	OK
FLI1	333.92	-1.75523	5.07535e-13	2.06915e-11	OK
OTX2	819.925	-1.73189	2.39999e-10	7.11596e-09	OK
IKZF2	1204.33	-1.71521	1.60031e-10	4.86729e-09	OK
MYBL2	944.293	-1.691	2.51622e-09	6.3754e-08	OK
E2F5	136.005	-1.68137	1.30619e-09	3.48219e-08	OK
RCOR1	1114.81	-1.66905	1.87618e-15	1.08939e-13	OK
POU3F2	166.009	-1.62526	1.30745e-08	2.97511e-07	OK
NKX2-2	58.0819	-1.59222	1.09312e-06	1.72037e-05	OK
SOX2	967.885	-1.57254	2.11252e-10	6.31243e-09	OK
RFXAP	158.967	-1.56712	5.19418e-10	1.44766e-08	OK
PAX7	32.8735	-1.56529	6.50411e-05	0.000638294	OK
ITGB2	15.0675	-1.56499	0.00140421	0.00863421	OK
E2F8	87.6006	-1.55958	6.96045e-07	1.13266e-05	OK
HLF	67.4249	-1.55441	1.15468e-05	0.000140589	OK
NKX6-1	48.4197	-1.54693	1.45284e-05	0.000171708	OK
GLI1	34.2166	-1.5166	4.90863e-05	0.000497977	OK
ALK	51.1303	-1.45686	4.61142e-05	0.000471885	OK
ZNF620	76.4858	-1.43941	9.75564e-07	1.54328e-05	OK
ESRRB	25.5717	-1.41581	0.00235533	0.0132446	OK
TONSL	208.561	-1.38145	2.57277e-07	4.56458e-06	OK
VAX1	325.988	-1.3751	2.84916e-08	6.06595e-07	OK
SCML2	188.007	-1.36506	9.64231e-08	1.84528e-06	OK
FOXM1	549.105	-1.34942	1.02794e-05	0.00012728	OK
FOXD3	20.8239	-1.34912	0.00201361	0.0116742	OK
SALL2	486.098	-1.34462	7.91611e-06	0.000100923	OK
DBP	26.1873	-1.33224	0.00233435	0.0131508	OK
ARID3B	93.839	-1.3074	1.90172e-06	2.83574e-05	OK
FANCD2	1018.48	-1.28177	2.18052e-06	3.19466e-05	OK
PPARGC1B	120.965	-1.27685	7.53035e-06	9.66758e-05	OK
FZD1	589.726	-1.2746	4.37127e-07	7.4008e-06	OK
DLX5	131.799	-1.25917	0.000545781	0.00392598	OK
ZFP42	23.2674	-1.23977	0.00812564	0.0362841	OK
ENPP1	624.157	-1.23129	5.17797e-08	1.04301e-06	OK
HOXD13	339.246	-1.22113	2.44344e-06	3.53688e-05	OK
TOX3	112.201	-1.21183	0.000219448	0.00182722	OK
TP63	263.8	-1.20858	6.24381e-05	0.000618393	OK
ISL1	60.5449	-1.19651	0.000253041	0.00205666	OK
SYK	397.103	-1.19084	0.000100251	0.000926195	OK
FANCA	268.84	-1.18814	1.1177e-05	0.000136847	OK
ZNF239	147.913	-1.17513	5.02044e-06	6.75073e-05	OK
TFAP4	150.336	-1.17198	5.51433e-05	0.000555017	OK
NR4A3	73.032	-1.1718	0.000268986	0.00216332	OK
PRDM13	21.4617	-1.16401	0.00831757	0.0369031	OK
ALX1	223.622	-1.15115	0.00019077	0.00160765	OK
EZH2	1826.59	-1.14457	1.85955e-06	2.77556e-05	OK
ARID3A	137.966	-1.13005	1.26397e-05	0.000151664	OK
ZNF692	119.154	-1.12806	3.29804e-05	0.000353783	OK
EPHA5	403.217	-1.12785	6.3884e-05	0.000630572	OK
HOXD8	457.2	-1.09205	6.92473e-07	1.12805e-05	OK
ZIC3	99.5823	-1.08963	0.00130732	0.00813636	OK
MDFI	969.569	-1.08588	7.26388e-06	9.38853e-05	OK
WDHD1	1452.86	-1.07946	2.50032e-05	0.000276333	OK
TFAM	1377.01	-1.06922	3.9433e-06	5.42611e-05	OK
NFKBID	32.342	-1.06596	0.00488062	0.0241106	OK
ZNF138	266.584	-1.05395	5.30086e-05	0.000534936	OK
MLLT3	678.117	-1.03825	3.68679e-06	5.08684e-05	OK
HOXD4	68.7343	-1.03805	0.008156	0.0363757	OK
DLX6	52.6017	-1.0337	0.00561981	0.0270389	OK
EAF2	103.114	-1.03011	0.00029692	0.00234681	OK
TCF3	1241.52	-1.02972	6.32677e-06	8.29933e-05	OK
ZNF280C	514.178	-1.02971	1.59281e-05	0.000186383	OK
FOXA1	63.1438	-1.019	0.0016606	0.00991254	OK
ATF5	274.865	-1.01327	0.00449394	0.0224902	OK
ZNF850	323.676	-1.01227	0.000652693	0.00457901	OK
GCFC2	866.362	-1.01082	5.88677e-06	7.78587e-05	OK
SOX6	467.991	-1.00598	0.000100875	0.000929833	OK
ZBTB16	54.9527	-1.0044	0.00264599	0.0145743	OK

## Sheet: Table S3
Table S3: Transcription factors/(co)regulators upregulated upon EWSR1-FLI1 knockdown in A673/TR/shEF cells (anti-correlated with EWSR1-FLI1 expression) (DESEQ analysis. Log2 fold change >1, adjusted p-value <0.05)
GeneName	baseMean	log2FoldChange	pvalue	padj	status
TNFSF18	284.689	6.02526	7.84145e-60	1.09274e-56	OK
EDN1	151.646	4.76443	1.91429e-31	4.51449e-29	OK
EPAS1	208.226	4.70671	6.91435e-45	4.2396e-42	OK
NUPR1	271.05	4.5905	9.90352e-42	4.60033e-39	OK
GAS7	372.821	3.88064	2.94864e-33	8.21812e-31	OK
RARB	107.112	3.71164	5.58309e-23	7.37786e-21	OK
HEY1	54.1049	3.62129	1.30634e-18	1.12499e-16	OK
MEOX1	50.8125	3.45354	6.39371e-14	2.98808e-12	OK
KLF5	171.232	3.07806	1.51578e-18	1.29806e-16	OK
TBX2	11.2122	3.01402	1.11985e-06	1.75702e-05	OK
SPHK1	45.1219	2.98102	1.62029e-10	4.91832e-09	OK
NDP	28.1442	2.95001	2.44665e-09	6.23002e-08	OK
CYP1B1	436.393	2.92973	6.89303e-23	9.03105e-21	OK
PRKCH	98.6968	2.89206	3.69548e-16	2.4081e-14	OK
TNFSF4	93.1385	2.86268	3.39057e-15	1.86957e-13	OK
PRRX1	126.131	2.83856	5.31318e-18	4.26417e-16	OK
NPAS2	123.909	2.73046	1.07155e-17	8.38048e-16	OK
BACH2	115.072	2.72369	7.68397e-19	6.92868e-17	OK
KLF9	220.827	2.68627	4.17685e-14	2.00084e-12	OK
NR4A2	62.4398	2.60535	1.46663e-09	3.88961e-08	OK
IRAK2	372.642	2.58026	5.3899e-05	0.000543564	OK
FOXC1	90.7206	2.57285	2.22867e-14	1.11281e-12	OK
GREM1	491.057	2.5198	0.000228313	0.00188872	OK
SNAI2	307.088	2.50421	1.70645e-18	1.43726e-16	OK
CMKLR1	199.022	2.50017	1.36611e-19	1.33382e-17	OK
NKX3-1	91.0588	2.43385	2.04514e-10	6.14705e-09	OK
CEBPD	198.431	2.4118	1.04965e-19	1.03142e-17	OK
CX3CL1	45.1074	2.40928	9.89824e-10	2.67602e-08	OK
PIM1	373.233	2.40802	1.86493e-12	7.11132e-11	OK
LMO2	694.591	2.31143	1.2757e-26	2.10271e-24	OK
RCAN1	1139.34	2.26572	2.48647e-05	0.000275	OK
PKNOX2	51.9847	2.26403	1.82189e-08	4.0475e-07	OK
EBF1	85.6094	2.23019	1.34745e-10	4.16434e-09	OK
TFAP2C	52.5719	2.18924	3.65207e-10	1.0348e-08	OK
NR3C1	810.545	2.16843	5.69861e-20	5.86268e-18	OK
MSX2	34.4314	2.14318	6.07126e-08	1.2121e-06	OK
SOX9	417.485	2.12939	6.30294e-16	3.92755e-14	OK
TLR4	74.615	2.09548	4.53228e-10	1.27011e-08	OK
RUNX1	45.9422	2.08291	3.28459e-06	4.63197e-05	OK
FOSL2	271.511	2.02319	2.04676e-08	4.48831e-07	OK
TSC22D1	911.994	2.02182	8.49311e-17	5.99958e-15	OK
GLIS3	93.0109	1.99115	8.79771e-09	2.06841e-07	OK
AHRR	80.4442	1.96286	4.73231e-08	9.63368e-07	OK
MEF2C	176.529	1.95937	7.23741e-10	1.96358e-08	OK
TRIM62	45.3826	1.92909	3.22183e-07	5.61221e-06	OK
FOXO1	213.706	1.92455	1.95398e-08	4.30972e-07	OK
IRF1	210.797	1.9199	2.50374e-08	5.42943e-07	OK
CREBRF	327.659	1.88493	7.74675e-13	3.09244e-11	OK
KLF4	22.4295	1.88034	5.25175e-05	0.00053033	OK
STAT5A	12.6888	1.86676	0.000463913	0.00343117	OK
MXD4	211.225	1.86316	1.17365e-13	5.33853e-12	OK
CLU	1180.02	1.85725	1.36378e-15	8.16618e-14	OK
RUNX2	101.519	1.81918	3.57108e-09	8.82922e-08	OK
SMAD3	746.833	1.79038	6.89383e-10	1.89044e-08	OK
RORB	58.2454	1.77431	2.02708e-06	3.01388e-05	OK
MEIS3	113.756	1.77368	5.11627e-10	1.42855e-08	OK
TRAF1	477.911	1.7487	0.00330158	0.0174879	OK
RORA	346.345	1.74821	3.04492e-11	1.01248e-09	OK
FOXL1	25.908	1.74804	3.99657e-05	0.00041818	OK
BHLHE40	449.318	1.73823	0.00227007	0.01285	OK
CARD16	79.8294	1.73312	5.70895e-06	7.57028e-05	OK
GATA6	46.2902	1.73091	5.57918e-07	9.2658e-06	OK
MITF	54.3455	1.68694	3.06478e-06	4.35808e-05	OK
ANXA4	111.943	1.67412	7.73602e-07	1.24696e-05	OK
HAVCR2	14.3954	1.60238	0.00215049	0.0123095	OK
NFATC2	77.4421	1.59047	1.28012e-05	0.000153065	OK
ARNT2	51.8836	1.54865	4.64171e-06	6.29113e-05	OK
FANK1	41.678	1.53791	1.5037e-05	0.000177037	OK
VDR	44.5432	1.52872	0.000154329	0.00134875	OK
PINK1	459.81	1.52675	5.56375e-12	2.02101e-10	OK
SMAD7	100.846	1.51658	2.32268e-06	3.38123e-05	OK
DLX1	233.833	1.51108	1.49013e-07	2.76206e-06	OK
IRF9	135.046	1.50672	3.12572e-08	6.57259e-07	OK
ZBTB38	480.92	1.49719	2.7437e-06	3.93435e-05	OK
ADCY8	17.1894	1.48431	0.00229142	0.0129565	OK
SP100	698.093	1.48368	0.00476831	0.0236243	OK
GAS6	17.1433	1.46953	0.00397847	0.020372	OK
HBP1	961.002	1.46488	1.35651e-12	5.23776e-11	OK
DLX2	133.372	1.37989	1.78913e-06	2.68615e-05	OK
CREB3L1	58.2168	1.37815	6.89947e-05	0.000673643	OK
AHR	1262.28	1.37789	0.00968552	0.0416464	OK
ELF4	56.6093	1.35874	0.00015105	0.00132414	OK
ZFP36L1	402.888	1.35374	4.4241e-06	6.02847e-05	OK
RPS6KA5	218.975	1.35359	2.87189e-06	4.11048e-05	OK
SGK1	1250.61	1.3488	0.000111248	0.00101174	OK
ROR1	236.59	1.32615	8.45746e-08	1.64523e-06	OK
ETS1	527.211	1.32207	0.000285891	0.00227658	OK
EBF4	15.2341	1.3117	0.0108607	0.0455745	OK
ZNF487	30.2188	1.30787	0.000977616	0.00637426	OK
HMGA2	3550.05	1.3057	4.27793e-07	7.2701e-06	OK
MKX	40.5938	1.30313	0.000474773	0.00349055	OK
KLF7	668.351	1.29037	0.000134688	0.00119967	OK
TXK	30.5485	1.28428	0.00245385	0.0136732	OK
ZBTB46	92.1357	1.25569	1.27509e-05	0.000152793	OK
TRIM14	32.9035	1.23297	0.00137731	0.00849952	OK
PPARD	139.447	1.23279	2.03243e-05	0.00023095	OK
NLRP3	21.1235	1.22572	0.00990847	0.0423792	OK
ARID5B	2323.77	1.22196	2.0004e-08	4.39313e-07	OK
NOD1	45.6276	1.21861	0.000285384	0.00227491	OK
PRKCZ	42.644	1.21715	0.00074923	0.00513179	OK
FOXD1	88.0555	1.21574	0.000731575	0.00502884	OK
ZFP36L2	178.667	1.2047	4.04348e-05	0.000422224	OK
SIK1	98.4137	1.1961	0.00156557	0.00943339	OK
MTURN	364.391	1.1961	4.09191e-08	8.40816e-07	OK
TBX15	33.3288	1.18127	0.00267462	0.0147109	OK
MAFF	311.446	1.17707	0.0015393	0.00930959	OK
TFCP2L1	35.291	1.17	0.00299417	0.0161396	OK
SHOX2	91.6557	1.152	6.20461e-05	0.000616001	OK
PARP10	17.2697	1.14793	0.0115604	0.0480632	OK
TLR6	97.4103	1.14622	0.000821467	0.00552778	OK
LZTS1	188.924	1.13823	0.000122151	0.00109885	OK
ZBTB20	335.138	1.13806	8.50858e-07	1.36431e-05	OK
NFIL3	288.028	1.11822	0.000574475	0.00411117	OK
EHF	88.9284	1.11263	0.00428427	0.0216387	OK
TFAP2A	96.9238	1.11248	0.000191031	0.00160808	OK
PPARG	32.0833	1.112	0.00433133	0.0218261	OK
STAT2	438.244	1.11168	4.36899e-07	7.4008e-06	OK
PCBP3	30.4689	1.10132	0.00677633	0.0315693	OK
WNT5A	634.918	1.09848	0.00173026	0.0102644	OK
ATF3	292.897	1.09627	0.00121719	0.00767514	OK
JDP2	214.012	1.08749	0.00150751	0.00917006	OK
ARID5A	90.3183	1.07146	0.00119276	0.00754907	OK
CYLD	1130.53	1.0671	0.000268595	0.00216131	OK
PBX3	137.069	1.06249	0.00026073	0.00210687	OK
SALL4	55.9664	1.05933	0.00202368	0.0117282	OK
ATOH8	175.694	1.0527	0.00374521	0.0193627	OK
SP140L	252.566	1.03414	0.0011416	0.00727333	OK
BTG2	402.224	1.02921	0.000327899	0.00254499	OK
HIVEP1	642.199	1.02746	2.17682e-05	0.000245336	OK
TFAP2B	165.578	1.02574	0.00681091	0.0316857	OK
TRPS1	930.713	1.01715	2.91616e-06	4.16606e-05	OK
CREB3L2	298.101	1.01439	9.22398e-06	0.000115613	OK
ARNTL	60.96	1.01257	0.00193178	0.0112723	OK
VGLL3	1160.8	1.01156	1.51822e-05	0.000178443	OK
SOX5	410.553	1.00767	0.00018386	0.0015597	OK

## Sheet: Table S4
Table S4: Genes differentially regulated upon FEZF1 knockdown in A673/TR/shFEZF1 cells (DESEQ analysis. Adjusted p-value <0.05)
GeneName	baseMean	log2FoldChange	pvalue	padj	status
PSMB2	3081.85	-1.34029	1.34801e-31	2.15425e-27	OK
MAP7D2	283.722	1.50692	1.04275e-18	8.33209e-15	OK
ADAM9	4067.91	-1.26376	8.19016e-13	4.3629e-09	OK
EGR3	164.146	-1.12483	1.45988e-11	5.83258e-08	OK
RGS7BP	373.022	0.955185	2.71783e-11	8.68674e-08	OK
PTPN7	128.839	-1.02568	5.12022e-11	1.36377e-07	OK
GSTCD	938.539	-0.771233	1.67008e-10	3.33618e-07	OK
TSC22D3	714.515	0.998398	2.71368e-10	4.81858e-07	OK
PAQR5	716.764	0.825059	5.73255e-10	9.16118e-07	OK
GBP2	489.678	0.974325	7.41031e-10	1.07658e-06	OK
DENND2C	582.95	0.976694	8.89791e-10	1.18498e-06	OK
GABARAPL1	5658.59	0.765708	3.13964e-09	3.85959e-06	OK
THOP1	2333.16	-0.681784	4.34148e-09	4.9558e-06	OK
TRPC4	310.779	0.875625	7.10469e-09	7.56933e-06	OK
ELN	3170.4	0.593244	1.08089e-08	1.07961e-05	OK
CCDC155	33.8092	1.08981	1.34944e-08	1.26856e-05	OK
CALM3	11640	-0.604214	4.04895e-08	3.59479e-05	OK
MFAP3	1311.94	-0.516723	4.30083e-08	3.61745e-05	OK
SEMA6A	1561.49	0.9262	4.75269e-08	3.79764e-05	OK
LBH	11265.9	0.641631	9.36369e-08	6.71316e-05	OK
VGF	154.547	-0.981398	9.66164e-08	6.71316e-05	OK
QSER1	5978.16	-0.606545	2.44407e-07	0.000162745	OK
EGF	1282.98	0.60665	2.75992e-07	0.000176425	OK
C17orf58	286.399	-0.830963	2.96487e-07	0.000182237	OK
NGFR	3229.78	0.898304	4.01379e-07	0.000237572	OK
DDIT4	734.623	0.778927	4.97132e-07	0.000274205	OK
DOCK2	164.137	0.940227	4.97588e-07	0.000274205	OK
MYH14	92.3189	0.994705	5.16831e-07	0.000275316	OK
AMPD1	26.636	0.994098	6.53958e-07	0.000336304	OK
NR0B1	2456.16	0.583532	7.03751e-07	0.000340807	OK
YPEL2	49.6773	0.906262	9.76998e-07	0.000439389	OK
FAM222A	106.766	-0.804156	9.90961e-07	0.000439389	OK
SALL2	8113.2	-0.556499	1.01729e-06	0.000439389	OK
SYP	276.384	-0.753929	1.17958e-06	0.000496075	OK
FAM3C	1220.2	-0.86063	1.3406e-06	0.00053564	OK
PKDCC	1271.57	0.598346	1.34069e-06	0.00053564	OK
TFAP2B	211.617	0.927927	1.42032e-06	0.000553613	OK
SYT2	163.831	0.737798	1.63752e-06	0.000623074	OK
ZHX1	1881.19	-0.447625	1.73447e-06	0.00063795	OK
GDF15	51.7398	-0.878209	1.75645e-06	0.00063795	OK
IER2	3449.54	-0.513347	1.8862e-06	0.000658649	OK
MYLK	580.155	0.952195	1.89587e-06	0.000658649	OK
TG	118.821	0.942629	1.95048e-06	0.000663204	OK
SGK1	3520.05	0.818246	2.45653e-06	0.000801181	OK
ADGRA1	451.944	0.825558	2.55141e-06	0.000815482	OK
MBD2	666.905	-0.641768	2.65105e-06	0.000830714	OK
BTG2	663.065	0.580483	2.77645e-06	0.000853278	OK
DPP4	137.239	0.910508	3.04766e-06	0.000918956	OK
LRRC10B	171.329	-0.797218	3.94379e-06	0.00114592	OK
ARHGEF40	4084.85	-0.609106	4.48253e-06	0.00125684	OK
PKN2	2924.04	-0.589954	4.48281e-06	0.00125684	OK
ARL4C	371.764	0.588817	5.07183e-06	0.00139747	OK
CRYGS	47.3926	0.908041	5.34716e-06	0.00144835	OK
OLFM3	4205.18	-0.83491	5.50023e-06	0.00146499	OK
IL2RB	51.0167	-0.888836	5.88382e-06	0.00154147	OK
STC2	1077.21	0.548964	6.00552e-06	0.00154797	OK
SMARCD3	713.644	-0.690933	6.25666e-06	0.00158711	OK
BAZ2B	1150.21	-0.541881	6.67718e-06	0.00166731	OK
FMR1	1983.99	-0.58149	7.99455e-06	0.00196555	OK
MEF2B	17.1806	0.715576	8.75116e-06	0.00206677	OK
ZNF423	390.193	-0.767535	8.79422e-06	0.00206677	OK
TRDN	392.576	-0.773251	9.03758e-06	0.00209318	OK
SLC9A7	974.685	0.650777	9.52559e-06	0.00217469	OK
RNF125	250.739	0.840098	1.00838e-05	0.0022697	OK
ZNF213	560.492	-0.746672	1.04076e-05	0.00231005	OK
ARAP3	34.3875	-0.86143	1.07702e-05	0.00235779	OK
PLEKHA6	113.775	-0.85341	1.16453e-05	0.00251491	OK
TSPAN3	6310.81	-0.615639	1.23719e-05	0.00261929	OK
GPR137B	893.503	0.6897	1.24564e-05	0.00261929	OK
CAMKK1	435.382	0.570185	1.35193e-05	0.00280587	OK
CORO2B	39.7476	-0.864624	1.38321e-05	0.00283399	OK
PHOSPHO1	2145.21	0.600527	1.4363e-05	0.00285587	OK
MYOM2	1365.56	0.7031	1.43813e-05	0.00285587	OK
ROGDI	132.971	0.691552	1.4475e-05	0.00285587	OK
MAFB	2520.95	0.559439	1.48894e-05	0.0029018	OK
FEZF1	2094.9	-0.716186	1.70391e-05	0.00328074	OK
USP8	2032.64	-0.493921	1.77253e-05	0.00337224	OK
HCG11	552.181	-0.567592	1.83238e-05	0.0034451	OK
CD79A	432.03	0.731583	1.91551e-05	0.0035443	OK
HAP1	73.2628	0.825779	1.92951e-05	0.0035443	OK
BSDC1	4113.86	0.481598	2.02263e-05	0.00367314	OK
RAB5A	1609.91	-0.530686	2.12342e-05	0.0036998	OK
GLIS3	59.972	0.826542	2.1304e-05	0.0036998	OK
PADI1	68.0355	0.821568	2.16573e-05	0.0036998	OK
RNASEL	436.948	0.528034	2.17622e-05	0.0036998	OK
TMEM233	879.2	-0.627716	2.24235e-05	0.0037721	OK
FAM110D	115.392	-0.837121	2.32555e-05	0.00387131	OK
ZIC5	542.584	-0.648842	2.58369e-05	0.00421326	OK
MAPRE3	669.709	0.487013	2.76996e-05	0.00447139	OK
ANK1	43.1813	-0.790406	2.9164e-05	0.00466071	OK
CDC14A	379.95	-0.544678	3.02303e-05	0.00478327	OK
TERF2IP	2025.8	-0.395321	3.18541e-05	0.00499079	OK
NPAS3	300.25	-0.639568	3.25989e-05	0.00505789	OK
MKNK2	3571.35	0.466119	3.32318e-05	0.00510651	OK
COX7B	4289.88	-0.566696	3.48867e-05	0.00528065	OK
STIM2	1922	-0.446615	3.5386e-05	0.00528508	OK
SLC43A1	751.058	0.660776	3.60322e-05	0.00533177	OK
PCDHGA6	940.174	-0.602507	4.51011e-05	0.00661248	OK
PHF1	1782.21	0.388421	4.65134e-05	0.00675755	OK
MAP3K12	384.389	-0.530923	4.72534e-05	0.00680322	OK
FAM214A	153.288	0.59761	4.90967e-05	0.00700548	OK
STYK1	23.6093	0.810618	4.98365e-05	0.00704812	OK
FLYWCH1	1534.5	0.41713	5.21458e-05	0.00724645	OK
WDR47	1333.68	0.567796	5.46844e-05	0.00753372	OK
SARM1	993.034	-0.536695	5.65284e-05	0.0077212	OK
CXXC5	1485.03	-0.734144	5.73989e-05	0.00777366	OK
METTL7B	428.204	-0.549904	5.8667e-05	0.00787863	OK
PPP1R1B	175.586	-0.78917	6.04455e-05	0.00804983	OK
C2CD4C	83.375	-0.70399	6.25968e-05	0.00825797	OK
HERC3	60.3903	0.742936	6.30419e-05	0.00825797	OK
MARVELD1	1101.86	-0.537933	6.68347e-05	0.00868362	OK
CA11	614.539	-0.782119	7.27011e-05	0.00936964	OK
GALNT9	43.1355	-0.766584	8.09459e-05	0.0103243	OK
DYRK1B	459.361	0.507405	8.14001e-05	0.0103243	OK
XDH	37.0509	0.779688	8.982e-05	0.0113025	OK
PEG10	16389.4	-0.434381	9.70605e-05	0.0121182	OK
BARX2	968.846	-0.503118	0.000101938	0.0125313	OK
BAMBI	979.796	0.466264	0.000104356	0.0126498	OK
KLHDC10	2447.88	0.315361	0.000104485	0.0126498	OK
UBC	46260.3	0.562033	0.000106996	0.0128564	OK
C9orf78	2213.5	-0.47753	0.00012835	0.0151938	OK
TOX2	3660.02	0.50554	0.00013641	0.0160291	OK
LAMB3	243.31	0.679101	0.000137518	0.0160414	OK
ACOX2	79.9784	-0.729228	0.000141691	0.0162722	OK
ARC	763.255	-0.720023	0.000142165	0.0162722	OK
BLVRB	1712.53	0.712405	0.000142551	0.0162722	OK
B3GAT1	81.3593	-0.726654	0.000151256	0.0171434	OK
ARTN	364.914	0.561282	0.000183059	0.0205358	OK
PTPN5	23.6585	0.724657	0.000185011	0.0205358	OK
RNF182	1160.09	0.518306	0.000187655	0.0206822	OK
RAB12	1223.99	-0.407879	0.000195823	0.0214346	OK
INO80B	560.944	0.437196	0.000199447	0.0216458	OK
SEC14L2	196.318	-0.685994	0.000200461	0.0216458	OK
STMN3	3440.68	-0.549309	0.000202535	0.0216715	OK
VAT1	3365.3	0.475109	0.000203412	0.0216715	OK
ARFGEF3	66.1336	0.641839	0.00021045	0.0222728	OK
SIRT4	126.912	0.572945	0.000227884	0.0238034	OK
ZIC2	1710.22	-0.542294	0.000227891	0.0238034	OK
CEACAM1	93.2155	0.694638	0.000243921	0.0253124	OK
CLEC7A	43.4307	0.730505	0.000256074	0.0264021	OK
FAM214B	808.029	0.553512	0.000267583	0.0274118	OK
EIF4G3	4876.59	-0.436394	0.00027064	0.0275484	OK
USP3	1775.11	-0.393889	0.00027628	0.0279445	OK
ACE	118.119	-0.693643	0.000282422	0.0283861	OK
AFTPH	944.534	-0.444132	0.000288094	0.0285965	OK
PDLIM5	5418.77	-0.364574	0.000301794	0.0295888	OK
TMEM91	157.103	0.683509	0.000306825	0.0297667	OK
NECAB3	1273.55	-0.466492	0.00030885	0.0297667	OK
UNC5C	32.2519	-0.717584	0.000309197	0.0297667	OK
HPRT1	1200.01	-0.465352	0.000318201	0.0304501	OK
EWSAT1	426.596	0.666414	0.000335054	0.0314971	OK
MBD4	1910.93	0.369068	0.000338278	0.0316142	OK
ABHD4	1818.47	0.555561	0.000369927	0.0341723	OK
ZNF641	866.411	0.376063	0.000379019	0.0348109	OK
SMAGP	1018.67	0.605085	0.0003935	0.0359344	OK
AKAP11	1492.86	-0.531793	0.00040588	0.0368544	OK
EMC10	3715.16	-0.403837	0.000408878	0.0369168	OK
TCTN2	317.694	0.503469	0.000425621	0.0381944	OK
KDM3A	4053.27	0.392343	0.000427808	0.0381944	OK
WT1	991.32	-0.382991	0.000447057	0.039255	OK
CBX5	12524.3	-0.464664	0.000450291	0.0393229	OK
B3GALT6	832.798	-0.354523	0.000463338	0.0400936	OK
SREBF1	3374.81	-0.496229	0.000473455	0.040679	OK
FAM111B	1418.72	-0.471879	0.000479039	0.0409386	OK
ACVR1B	1638.14	-0.315279	0.000486538	0.0413583	OK
RC3H2	4008.68	-0.37542	0.00049079	0.0414991	OK
ZBTB45	560.926	-0.424985	0.000516792	0.0432401	OK
LCMT2	604.057	-0.400226	0.000551894	0.0459366	OK
MFHAS1	2066.65	-0.346067	0.000574341	0.0473121	OK
TENM3	723.325	-0.57148	0.000596956	0.0486639	OK
FGF1	34.0623	-0.676175	0.000596975	0.0486639	OK
FADS3	1185.9	0.509893	0.000600153	0.0486639	OK
LFNG	387.179	-0.6656	0.000604069	0.0486639	OK
EGR2	700.428	0.522742	0.000605977	0.0486639	OK

## Sheet: Table S5
Table S5: GO overrepresentation test
Analysis Type:	PANTHER Overrepresentation Test (Released 20200728)
Annotation Version and Release Date:	GO Ontology database DOI: 10.5281/zenodo.4033054 Released 2020-09-10
Analyzed List:	Client Text Box Input (Homo sapiens)
Reference List:	Homo sapiens (all genes in database)
Test Type:	BINOMIAL
Correction:	FDR
GO cellular component complete	REFLIST	Input	Input (expected)	Input (over/under)	Input (fold Enrichment)	Input (raw P-value)	Input (FDR)
growth cone (GO:0030426)	189	8	1.60	+	4.99	2.39E-04	4.79E-02
transport vesicle membrane (GO:0030658)	215	9	1.83	+	4.93	1.07E-04	3.56E-02
distal axon (GO:0150034)	309	12	2.62	+	4.57	1.59E-05	1.59E-02
transport vesicle (GO:0030133)	419	13	3.56	+	3.65	6.98E-05	4.66E-02
axon (GO:0030424)	657	18	5.58	+	3.23	1.46E-05	2.93E-02
cytoplasm (GO:0005737)	11740	123	99.66	+	1.23	2.18E-04	5.46E-02
membrane-bounded organelle (GO:0043227)	12783	132	108.51	+	1.22	1.35E-04	3.87E-02
intracellular organelle (GO:0043229)	12896	132	109.47	+	1.21	2.35E-04	5.22E-02
organelle (GO:0043226)	13901	141	118.00	+	1.19	9.65E-05	4.83E-02
intracellular (GO:0005622)	14726	147	125.01	+	1.18	9.92E-05	3.97E-02
